# Supplementary material for: Functional Characterization of JcSWEET12 and JcSWEET17a from Physic Nut
Source: Int J Mol Sci. 2024 Jul 26;25(15):8183. doi: 10.3390/ijms25158183 (PMC11311823; doi:10.3390/ijms25158183)
Supplement: Supplementary file 1 [file ijms-25-08183-s001.zip]

Archive with 8 entries (8 files):
- Figure S1.jpg
- Figure S2.jpg
- Figure S3.jpg
- Figure S4.jpg
- Figure S5.jpg
- Figure S6.jpg
- Figure S7.jpg
- Table S1 Primers used in this study..pdf
